# Supplementary material for: Slow lung clearance and limited translocation of four sizes of inhaled iridium nanoparticles
Source: Part Fibre Toxicol. 2017 Feb 10;14:5. doi: 10.1186/s12989-017-0185-5 (PMC5304551; doi:10.1186/s12989-017-0185-5)
Supplement: Supplementary file 2 — Ir-192 content of organs and tissues. (XLSX 22 kb) [file 12989_2017_185_MOESM2_ESM.xlsx]

## Sheet: Summary
	10 nm aerosol
	time post exposure (d)	Liver		Kidneys		Spleen		Lung		GI tract		Carcass		Pelt (non head)		Head		Head pelt		Total Pelt		Brain		Blood sample*		No. of animals	Notes
		Average(Bq)	SD (Bq)	Average(Bq)	SD (Bq)	Average(Bq)	SD (Bq)	Average(Bq)	SD (Bq)	Average(Bq)	SD (Bq)	Average(Bq)	SD (Bq)	Average(Bq)	SD (Bq)	Average(Bq)	SD (Bq)	Average(Bq)	SD (Bq)	Average(Bq)	SD (Bq)	Average(Bq)	SD (Bq)	Average(Bq/ml)	SD (Bq)
	0	5.79053	8.02256	0.743618	0.657888	<MDA		4443.7	729.403	4712.9	894.195	102.273	100.335	893.491	423.858	466.071	217.476	1122.67	324.485	2016.16	533.803	<MDA		< 0.23		6	3 blood samples
	1	0.915073	1.01638	1.08936	0.144955	0.810185	0	4369.89	549.748	892.503	318.306	7.54077	3.55144	76.8125	25.5912	20.0626	9.44409	142.765	26.6449	219.577	36.944	<MDA		< 0.14		4	2 blood samples
	3	1.77153	0.265013	2.3802	0.258117	<MDA		3602.23	242.85	166.626	114.847	6.92131	4.44557	55.0385	30.8875	8.12361	2.73625	44.6284	11.512	99.6669	32.9631	<MDA		< 0.14		4
	7	2.02126	0.433231	5.19712	0.764287	<MDA		3549.18	249.742	17.8437	6.68586	10.887	2.81944	36.883	17.4786	5.22983	3.24372	46.8682	19.836	83.7512	26.438	NA		NA		4
	14	3.11084	0.385975	10.1409	1.2497	<MDA		3722.02	371.533	7.98554	1.81324	6.56005	0.737031	10.9714	2.45507	4.51763	1.18167	6.79342	0.76955	17.7648	2.57286	NA		< 0.10		4	3 blood samples
	30	4.065	0.915126	12.5694	1.96558	0.287204	0.0956603	3450.92	307.518	3.07466	0.911976	15.9139	4.8386	40.6774	67.1876	5.1184	1.21282	3.79961	1.61017	44.477	67.2069	<MDA		< 0.14		5	3 blood samples
	63	5.45633	1.02462	10.3259	0.974953	<MDA		3133.31	234.597	<MDA		13.3101	2.29007	4.23538	0.776772	3.78549	1.62019	1.17253	0.267928	5.40792	0.821681	<MDA		< 0.14		4	2 samples for brain
	90	7.23463	0.987559	8.87961	1.38954	<MDA		3325.68	184.035	48.2368	11.0264	24.7076	10.2474	44.6758	1.67309	43.7042	2.76319	1.28461	0.576442	45.9604	1.76961	NA		< 0.07		5
	15 nm aerosol
	time post exposure (d)	Liver		Kidneys		Spleen		Lungs		GI tract		Carcass		Pelt (non head)		Head		Head pelt		Total Pelt		Brain		Blood sample*		No. of animals
		Average(Bq)	SD (Bq)	Average(Bq)	SD (Bq)	Average(Bq)	SD (Bq)	Average(Bq)	SD (Bq)	Average(Bq)	SD (Bq)	Average(Bq)	SD (Bq)	Average(Bq)	SD (Bq)	Average(Bq)	SD (Bq)	Average(Bq)	SD (Bq)	Average(Bq)	SD (Bq)	Average(Bq)	SD (Bq)	Average(Bq/ml)	SD (Bq)
	0	5.18102	6.03488	0.559175	0.187221	<MDA		10419	1256.32	2194.94	526.311	NA		NA		933.6	235.766	1618.02	657.545	2091.35	713.17	<MDA		NA		10	7 samples for spleen, 3 for brain
	1	0.97172	0.352242	1.14726	0.267697	<MDA		8194.93	1728.54	734.58	362.117	110.104	142.44	341.28	284.345	10.1425	3.9892	90.8058	30.0904	432.086	285.933	<MDA		NA		5
	2	3.89844	3.26055	2.88567	0.407189	<MDA		9736.95	447.91	127.87	95.6813	37.9691	59.9623	30.1481	12.5286	11.3513	3.81345	46.6653	27.7343	76.8134	30.4328	NA		<0.14		4
	5	1.46049	0.462964	6.27973	1.01906	<MDA		8908.27	788.071	48.4845	3.17084	9.42151	3.40804	26.5557	16.9606	7.24892	1.75157	21.084	21.8736	47.6397	27.6788	NA		0.06	0.02	4	3 blood samples
	9	1.96055	0.51284	9.11718	0.854274	<MDA		8211.13	599.334	32.4157	11.4879	10.0785	2.5841	34.7912	22.8505	6.21158	1.23985	9.38577	7.43887	44.1769	24.0308	NA		0.13	0.11	4	2 blood samples used to provide average, other blood samples <MDA suggesting <0.05 Bq/ml)
	28	3.17887	0.621488	18.1477	3.44932	0.231697	0.0787446	9436.25	1750.36	8.07875	1.80296	16.4402	2.17586	10.8383	1.87851	6.7612	1.11283	1.67261	0.60075	12.5109	1.97223	NA		0.27	0.04	4	2 blood samples only
	107	8.23675	0.63687	14.7205	1.09574	0.516734	0.0999049	7546.32	589.247	8.25411	0.748746	29.5249	1.76989	18.8156	1.4847	10.3053	1.25358	1.85895	0.282309	20.6745	1.5113	NA		< 0.06		2
	111	9.71263	0.740553	13.761	1.46119	0.413678	0.124761	8126.68	1110.84	12.8399	4.60834	79.2615	55.6079	42.5794	23.4686	18.1588	11.4821	12.5428	15.5628	55.1223	28.1599	NA		< 0.06		2
	35 nm aerosol
	time post exposure (d)	Liver		Kidneys		Spleen		Lung		GI tract		Carcass		Pelt (non head)		Head		Head pelt		Total Pelt		Brain		Blood sample*		No. of animals			Femora		LA Lymph nodes
		Average(Bq)	SD (Bq)	Average(Bq)	SD (Bq)	Average(Bq)	SD (Bq)	Average(Bq)	SD (Bq)	Average(Bq)	SD (Bq)	Average(Bq)	SD (Bq)	Average(Bq)	SD (Bq)	Average(Bq)	SD (Bq)	Average(Bq)	SD (Bq)	Average(Bq)	SD (Bq)	Average(Bq)	SD (Bq)	Average(Bq/ml)	SD (Bq)				Average(Bq)	SD (Bq)	Average(Bq)	SD (Bq)
	0	0.351266	0.128609	<MDA		<MDA		3967.77	183.8	2019.75	377.66	6.96547	4.07505	380.956	200.815	66.2087	34.7669	501.036	312.211	881.992	371.217	NA		< 0.14		6			<MDA		<MDA		3 samples only for LALN
	1	0.860624	1.35392	0.223304	0.0619478	<MDA		3931.67	416.236	158.133	110.395	9.43263	15.6996	26.4141	17.2033	1.8284	0.62503	22.1723	10.752	48.5865	20.2869	<MDA		< 0.04		6			<MDA		NA
	3	0.636049	0.623139	0.356752	0.0978011	<MDA		3335.36	330.387	47.3819	37.3887	5.50854	4.05087	49.4339	19.2823	1.6236	0.272262	41.0986	12.0055	90.5325	22.7142	<MDA		< 0.14		4			<MDA		NA
	7	0.406412	0.119464	0.68645	0.167351	<MDA		3041.25	726.647	7.63077	2.04088	1.38396	0.581678	12.7268	9.23873	0.858788	0.33304	23.0245	20.2553	35.7513	22.2628	<MDA		< 0.14		4			<MDA		NA
	14	0.440421	0.167191	1.08338	0.424392	<MDA		3165.58	1511.04	6.724	1.98473	1.55152	0.487668	4.72603	1.45704	1.00222	0.382423	2.43996	2.30156	7.16599	2.72399	NA		< 0.14		4			<MDA		NA
	28	0.513396	0.225299	1.55441	0.268649	<MDA		3525.5	231.55	8.26731	3.91472	3.94255	2.71754	<MDA		<MDA		1.05305	0.191205	1.05305	0.191205	NA		< 0.14		4			0.249493	0.0860403	NA
	64	0.960775	0.606988	1.33391	0.201067	<MDA		2902.16	197.558	2.81085	1.30118	3.85556	0.577864	1.60137	0.434339	1.5441	0.364231	0.498948	0.170938	2.10032	0.466765	NA		< 0.04		4			<MDA		1.32459	0.611431
	75 nm aerosol
	time post exposure (d)	Liver		Kidneys		Spleen		Lung		GI tract		Carcass		Pelt (non head)		Head		Head pelt				Brain		Blood sample*		No. of animals			Femora		LA Lymph Nodes
		Average(Bq)	SD (Bq)	Average(Bq)	SD (Bq)	Average(Bq)	SD (Bq)	Average(Bq)	SD (Bq)	Average(Bq)	SD (Bq)	Average(Bq)	SD (Bq)	Average(Bq)	SD (Bq)	Average(Bq)	SD (Bq)	Average(Bq)	SD (Bq)			Average(Bq)	SD (Bq)	Average(Bq/ml)	SD (Bq)				Average(Bq)	SD (Bq)	Average(Bq)	SD (Bq)
	0	0.214531	0.10765	<MDA		<MDA		1360.52	124.868	572.281	85.8626	4.50015	1.27444	144.765	50.9472	87.3525	36.2487	431.788	96.3349			NA		< 0.06		5			<MDA		NA
	30	0.204293	0.0815674	0.630061	0.120336	<MDA		1220.43	74.3271	1.23952	0.220761	1.59728	0.529019	1.63791	0.162084	0.648669	0.152969	1.07324	0.698534			NA		< 0.14		4			<MDA		<MDA		only 2 samples for LALN
	Notes:
	<MDA - below minimum detectable activity
	NA - not applicable (samples either not taken or not analysed)
	*The Ir-192 content of most blood samples was below the MDA, which for blood samples was 0.14 Bq. Blood sample volumes varied from 1 to 6 ml, with the majority between 2 and 3 ml.
	Values for the concentration of Ir-192 in blood were determined by dividing the Ir-192 content by the volume. Where all or the majority of samples were <MDA it has only been possible to provide a <concentration value.
